# Supplementary material for: Intermediate host recognition abilities of Fasciola hepatica miracidia
Source: Parasit Vectors. 2025 Nov 25;18:489. doi: 10.1186/s13071-025-07125-y (PMC12648805; doi:10.1186/s13071-025-07125-y)
Supplement: Supplementary file 2 — Additional file 2: Table S1. Raw sampled data of tracks generated from Trackmate. [file 13071_2025_7125_MOESM2_ESM.xls]

## Sheet: Supplementary_Table_1
SPECIES	REPLICATE	TREATMENT	TRACK_MEAN_SPEED	TRACK_MAX_SPEED	TRACK_MIN_SPEED	TRACK_MEDIAN_SPEED	TRACK_STD_SPEED	TRACK_MEAN_QUALITY	TOTAL_DISTANCE_TRAVELED	MEAN_STRAIGHT_LINE_SPEED	LINEARITY_OF_FORWARD_PROGRESSION	MEAN_DIRECTIONAL_CHANGE_RATE
A. brazieri	1	After	5.65374	15.6313	1.72084	5.55747	3.40658	2.10621	112.169	3.75888	0.664143	0.481731
A. brazieri	1	Before	7.63807	25.4786	3.43212	7.1946	3.13824	2.23811	492.604	6.08316	0.729692	0.177125
A. brazieri	2	After	6.39165	25.7214	1.3772	5.74808	4.7506	2.06809	152.083	4.29516	0.636897	0.457432
A. brazieri	2	Before	7.37944	15.1521	3.21237	6.91579	2.51224	2.27963	531.968	6.36586	0.841891	0.166336
A. brazieri	3	After	7.14475	23.5053	2.06844	6.5942	4.03547	2.07631	187.308	4.78122	0.662418	0.433591
A. brazieri	3	Before	6.93001	14.6879	1.91063	6.45928	2.51208	2.59549	511.822	6.3256	0.916051	0.0930644
A. brazieri	4	After	6.47207	27.4272	1.11957	5.18624	5.57602	1.91155	196.977	3.64721	0.533619	0.721376
A. brazieri	4	Before	7.96031	16.2259	3.41122	7.479	2.49325	2.64238	607.717	7.24426	0.905141	0.0874261
A. brazieri	5	After	6.29396	15.6122	1.71755	5.89583	4.12387	2.07038	111.01	4.44212	0.686217	0.451802
A. brazieri	5	Before	8.00999	16.7356	4.26354	7.3365	2.6931	2.30878	396.219	7.2809	0.881184	0.105133
B. lessoni	1	After	5.98986	30.7336	0.786195	4.69616	6.85904	2.55933	209.476	2.41517	0.40203	0.945916
B. lessoni	1	Before	7.28992	15.4424	2.41207	6.90876	2.5106	2.83734	476.421	6.17861	0.83867	0.125469
B. lessoni	2	After	6.39855	12.7655	2.35506	6.24584	2.39707	2.10005	230.772	4.57165	0.674897	0.244233
B. lessoni	2	Before	6.48386	20.1134	1.75822	5.99407	3.02416	2.58661	393.788	4.50006	0.686245	0.170421
B. lessoni	3	After	7.31871	39.1599	1.63644	5.47086	7.72773	2.47094	377.811	3.22194	0.445411	0.727017
B. lessoni	3	Before	6.56197	19.9298	1.79983	5.90939	3.75371	2.42069	339.451	4.91705	0.743156	0.498553
B. lessoni	4	After	6.18597	36.5381	1.12951	4.6167	7.56344	2.21176	230.665	2.79757	0.435182	0.944292
B. lessoni	4	Before	7.11235	30.225	2.01477	5.4792	5.60928	2.30734	443.734	4.9077	0.652173	0.536459
B. lessoni	5	After	7.87359	38.9459	1.00165	4.72376	8.86973	2.83436	347.339	2.95104	0.366514	1.0506
B. lessoni	5	Before	7.69193	39.1149	2.44937	6.18983	6.89873	2.5408	446.156	5.29296	0.68379	0.338337
Control	1	After	6.80936	16.2046	4.059	6.06423	3.10968	2.25314	252.341	6.21595	0.820833	0.388779
Control	1	Before	6.70004	10.5122	4.85402	6.51302	1.30357	2.26764	281.225	6.22882	0.92817	0.0994967
Control	2	After	8.1539	16.6378	3.98058	7.93785	2.78086	2.07364	359.58	7.3245	0.883597	0.174927
Control	2	Before	7.59613	15.5861	4.43653	7.15194	2.23131	2.96488	505.544	6.8823	0.889422	0.0913256
Control	3	After	9.09764	17.492	5.66965	8.53676	2.73952	2.05625	510.979	8.83815	0.966099	0.0706649
Control	3	Before	7.74722	16.7271	3.73139	7.11752	2.57576	2.17024	448.22	6.85188	0.857523	0.108398
Control	4	After	8.12241	16.1266	4.14776	7.74656	2.74368	2.68657	491.761	7.16133	0.858241	0.137895
Control	4	Before	8.0962	29.7253	3.933	7.21971	4.15452	2.19762	475.093	7.24312	0.886092	0.14074
Control	5	After	8.94807	17.3501	3.96791	8.37396	3.24512	2.13117	283.226	8.55397	0.948669	0.118966
Control	5	Before	7.75173	15.2194	4.39242	7.18351	2.26541	2.13579	462.021	7.26452	0.934055	0.104444
P. acuta	1	After	5.66828	11.2136	1.14794	5.70428	2.62801	1.97112	102.71	4.14008	0.706606	0.472247
P. acuta	1	Before	7.69493	15.1122	4.88215	7.26457	2.46017	1.83632	331.849	7.14676	0.891956	0.153704
P. acuta	2	After	7.39623	22.029	2.22847	6.62373	5.709	1.87777	106.418	4.65826	0.618287	0.444766
P. acuta	2	Before	7.53448	44.173	1.09336	3.25693	11.4954	2.14237	212.385	6.1634	0.747882	1.00604
P. acuta	3	After	7.24399	16.2505	1.80087	7.10574	3.80803	2.33094	215.298	4.09629	0.5494	0.371406
P. acuta	3	Before	7.85276	15.8855	3.49155	7.49748	2.52728	2.08942	463.529	7.48552	0.952203	0.0971326
P. acuta	4	After	6.2314	17.7388	2.09796	5.92115	3.50715	1.97366	141.616	4.22363	0.648691	0.492264
P. acuta	4	Before	8.10373	18.8075	3.06604	6.82386	3.73102	2.43112	341.74	6.84543	0.828155	0.39184
P. acuta	5	After	7.16867	15.4449	3.43554	7.05533	3.41891	1.81956	74.9437	6.10297	0.823681	0.369471
P. acuta	5	Before	7.94122	15.167	3.83794	7.51423	2.2998	2.28666	473.865	7.46515	0.874716	0.112654
P. columella	1	After	7.02146	23.9584	1.71177	6.39849	5.00545	2.06959	146.283	4.40006	0.647253	0.393135
P. columella	1	Before	8.53809	25.4593	4.08529	7.85355	3.72823	2.52657	463.636	7.78027	0.899298	0.129312
P. columella	2	After	6.00437	11.096	2.07885	6.01563	2.50669	1.76639	98.3662	4.37989	0.72516	0.408109
P. columella	2	Before	7.62661	16.4127	3.62413	7.0568	2.59906	2.4363	548.895	6.475	0.825444	0.135986
P. columella	3	After	6.31491	13.9952	1.47773	6.30518	2.81251	2.10055	169.164	4.13584	0.629276	0.369365
P. columella	3	Before	6.30816	16.0955	2.6582	5.5188	2.80345	2.66918	775.707	5.82517	0.922315	0.464267
P. columella	4	After	6.37501	12.9205	2.25488	6.31136	2.71403	2.15873	105.94	4.9554	0.763939	0.398876
P. columella	4	Before	7.86459	15.9577	3.93875	7.2686	2.63694	2.01907	281.791	7.30644	0.923527	0.126823
P. columella	5	After	6.32462	11.6926	1.71633	6.49193	2.76841	2.08775	79.64	4.29041	0.68798	0.430023
P. columella	5	Before	8.20427	14.7736	4.51891	7.68894	2.32343	2.11298	353.211	7.84813	0.959811	0.073838
