# Supplementary material for: Intermediate host recognition abilities of Fasciola hepatica miracidia
Source: Parasit Vectors. 2025 Nov 25;18:489. doi: 10.1186/s13071-025-07125-y (PMC12648805; doi:10.1186/s13071-025-07125-y)
Supplement: Supplementary file 3 — Additional file 3: Table S2. Contributions of each variable to Dim-1 and Dim-2 of PCA. [file 13071_2025_7125_MOESM3_ESM.xls]

## Sheet: Supplementary_Table_2
Variable	Combined Contributions
SPECIES	2.11883
REPLICATE	2.04384
TREATMENT	3.63646
MEAN_DIRECTIONAL_CHANGE_RATE	14.9708
LINEARITY_OF_FORWARD_PROGRESSION	18.722
MEAN_STRAIGHT_LINE_SPEED	21.2168
TRACK_MEAN_SPEED	18.6656
TRACK_MAX_SPEED	18.6256
